# Supplementary material for: A Single Transcript Knockdown-Replacement Strategy Employing 5’ UTR Secondary Structures to Precisely Titrate Rescue Protein Translation
Source: Front Genome Ed. 2022 Mar 28;4:803375. doi: 10.3389/fgeed.2022.803375 (PMC8995503; doi:10.3389/fgeed.2022.803375)
Supplement: Supplementary file 3 [file DataSheet1.zip]

Archive with 3 entries (2 files):
- EGNAS configuration files/
- EGNAS configuration files/config.txt
- EGNAS configuration files/forbidden.txt
