# Supplementary material for: A Single Transcript Knockdown-Replacement Strategy Employing 5’ UTR Secondary Structures to Precisely Titrate Rescue Protein Translation
Source: Front Genome Ed. 2022 Mar 28;4:803375. doi: 10.3389/fgeed.2022.803375 (PMC8995503; doi:10.3389/fgeed.2022.803375)
Supplement: Supplementary file 3 [file DataSheet1.zip › EGNAS configuration files/config.txt]

#Created with Version: 1158
#Sequence length L_s.
L_s[bases]=11
#Length of basic sequences (criton length) 1 <= L_c <= 14.
L_c[bases]=5
#Forbidden stem length of hairpin structures L_hp (blank for any size).
L_hp[base pairs]=3
#Length of forbidden self-complementary subsequences L_sc (blank for any size).
L_sc[bases]=4
#Minimum number of G/C-bases per strand GC_min, minimum GC content (blank for any number).
GC_min[bases]=10
#Maximum number of G/C-bases per strand GC_max, maximum GC content (blank for any number).
GC_max[bases]=10
#Length of subsequences that are not allowed to be repeated within one and the same sequence (sliding) L_sl (blank for any size).
L_sl[bases]=5
#No terminal adenine or thymine in the strand?/Demand on GC ends? [y/n]
GC_ends=n
#Maximum number of sequences to be generated per set.
SeqMax=10000
#Maximum number of sets to be generated.
SetMax=100000
#Maximum number of attempts to restart the generation of one sequence.
MaxAttempt=1000000000000000000
#Termination factor to limit the number of combination attempts with basic sequences for the generation of one strand.
TerminationFactor=1
#Name of the file with sequences to be included (blank, if no file exist).
Included=
#Name of the file with neighboring sequences (blank, if no file exist).
Neighboring=
#Forbidden stem length of hairpin structures with neighboring sequences L_ni (neighbor interaction).
L_ni[base pairs]=
#Calculate deltaG? [y/n]
deltaG=n
